# Supplementary material for: Soil nitrogen concentration mediates the relationship between leguminous trees and neighbor diversity in tropical forests
Source: Commun Biol. 2020 Jun 19;3:317. doi: 10.1038/s42003-020-1041-y (PMC7305120; doi:10.1038/s42003-020-1041-y)
Supplement: Supplementary file 2 — Source Data [file 42003_2020_1041_MOESM2_ESM.xlsx]

## Sheet: Fig. 2
Gutianshan, China	TPK, China	Luquillo, Puerto Rico	Dinghushan, China	Jianfengling, China	Palanan, Philippines	Wanang, Papua New Guinea	Pasoh, Malaysia	Barro Colorado Island, Panama	Rabi, Gabon	Yasuni, Ecuador
0.982326	1.0044	1.01033	1.07351	1.01606	0.993546	0.959733	0.984793	0.944228	1.11702	0.992273
0.777578	0.928503	1.00559	0.910143	1.03518	1.09204	0.999875	1.01301	0.979532	1.03676	0.826867
1.06171	0.957826	1.02819	0.872294	0.913586	0.814301	1.04285	1.011	1.15481	1.03993	0.968501
	0.99217	1.04621	1.14646	0.994518	0.843873	1.03144	1.05801	1.14831	1.05825	0.98671
		0.648473	1.08281	0.942149	1.07748	0.997446	0.922478	0.948436	1.01025	1.03701
		0.379723	0.96163	1.09151	0.970623	1.00389	0.964817	0.9727	1.04286	0.972996
				0.911786	1.04528	1.0714	1.0111	1.08521	1.00804	1.06383
					1.08826	1.04976	1.01297	1.06886	1.05545	1.02592
					1.02949	1.04345	1.01213	1.09526	1.0023	1.01083
						0.958894	0.988845	0.877825	1.01202	0.88097
						1.0426	1.00869	0.993539	0.98469	1.04243
						1.1076	0.953586	1.10875	0.963364	1.06817
						1.00293	0.972141	1.06366	0.995879	1.07879
						1.04072	1.04663	1.07942	0.984741	1.07242
						1.01748	0.960675	1.02232	0.993138	1.08174
						0.91815	1.11411	1.03147	1.00152	1.04738
							0.995152	1.06983	0.995304	0.970881
							0.916668	1.01143	0.952992	1.03269
							1.0055	1.03873	0.966089	1.04626
							1.0961	1.09879	0.978665	0.924151
							0.896809	1.04568	0.985676	1.14938
							0.945516	0.915374	1.00683	1.02097
							0.863296	1.0962	0.989104	0.992903
							1.01399	0.704981	1.02318	1.09939
							0.646971	1.17686	1.15486	1.00766
							0.797232	1.2665	0.993598	0.97838
							1.27549	0.999113	1.00846	1.00696
							0.948262	0.365562	1.0274	0.615221
								1.01285	1.04139	0.963188
								1.17255	0.952565	0.945155
								1.63729	1.01771	1.04679
								1.07503	1.00915	0.840131
									1.04474	0.984581
									1.09552	1.0657
									0.983418	1.1042
									0.883971	1.01556
									0.647501	1.08838
									0.978328	1.05974
									1.17425	1.13242
										1.07237
										1.06576
										1.02008
										0.941605
										0.983725
										1.06463
										1.01062
										0.966666
										0.883991
										1.07354
										0.985941
										0.976077
										1.04705
										0.969844
										1.14846
										0.995372
										1.16068
										1.03056
										1.08204
										0.992187
										1.04669
										1.05088
										1.07359
										1.0676
										0.970868
										0.979596
										1.10523
										1.11379
										0.956099
										0.873538
										1.05877
										0.948198
										1.03778
										1.0756
										0.819768
										0.956833
										1.11441
										1.06313
										0.872411
										0.990478
										0.961091
										1.08146
										1.11964
										1.00443
										1.12079
										0.763009
										0.925256
										0.922567
										1.03322
										1.44124
										0.991156
										0.99768
										0.904755
										1.15482
										0.84858
										1.08949
										0.767883
										1.10478

## Sheet: Fig. 3a,b,c,d+Fig. 4a,c
Continent	site	lat	lat.absolute	N.global	N.global	N.global.log	sp.all	neg.all	pos.all	neg.all	pos.all	noleg.total	neg.no.leg	pos.no.leg	neg.no.leg	Non-legumes	leg.total	neg.leg	pos.leg	neg.no.leg	Legumes
Asia	Gutianshan	29.25	29.25	17	680.186	2.83263	148	82	66	0.554054	0.445946	145	80	65	0.551724	0.448276	3	2	1	0.666667	0.333333
Asia	Dinghushan	23.1695	23.1695	36	1164.34	3.06608	156	71	85	0.455128	0.544872	150	68	82	0.453333	0.546667	6	3	3	0.5	0.5
Asia	TPK	22.4263	22.4263	36	733.982	2.86569	143	70	73	0.48951	0.51049	139	67	72	0.482014	0.517986	4	3	1	0.75	0.25
Asia	JFL	18.7308	18.7308	24	877.072	2.94304	278	148	130	0.532374	0.467626	271	144	127	0.531365	0.468635	7	4	3	0.571429	0.428571
Latin America	LUQ	18.3262	18.3262	38	1234.36	3.09144	115	53	62	0.46087	0.53913	109	51	58	0.46789	0.53211	6	2	4	0.333333	0.666667
Asia	Palanan	17.4402	17.4402	33	1102.32	3.04231	304	146	158	0.480263	0.519737	295	142	153	0.481356	0.518644	9	4	5	0.444444	0.555556
Latin America	BCI	9.1543	9.1543	49	1510.51	3.17912	269	104	165	0.386617	0.613383	237	94	143	0.396624	0.603376	32	10	22	0.3125	0.6875
Asia	Pasoh	2.982	2.982	28	958.858	2.98175	790	383	407	0.48481	0.51519	762	368	394	0.48294	0.51706	28	15	13	0.535714	0.464286
Latin America	Yasuni	-0.6859	0.6859	43	1345.8	3.12898	996	482	514	0.483936	0.516064	899	442	457	0.491657	0.508343	97	40	57	0.412371	0.587629
Africa	Rabi	-2.2228	2.2228	23	845.337	2.92703	304	129	175	0.424342	0.575658	266	110	156	0.413534	0.586466	38	19	19	0.5	0.5
Oceania	WANANG	-5.25	5.25	58	1745.8	3.24199	457	204	253	0.446389	0.553611	435	197	238	0.452874	0.547126	22	7	15	0.318182	0.681818

## Sheet: Fig. 4b, d
Continent	site	lat.absolute	N.global	N.global.log	noleg.total	neg.no.leg	pos.no.leg	neg.no.leg	Non-legumes	leg.total	neg.leg	pos.leg	neg.no.leg	Legumes
Asia	Gutianshan	29.25	680.186	2.83263	145	88	57	0.606897	0.393103	3	3	0	1	0
Asia	Dinghushan	23.1695	1164.34	3.06608	150	83	67	0.553333	0.446667	6	1	5	0.166667	0.833333
Asia	TPK	22.4263	733.982	2.86569	139	84	55	0.604317	0.395683	4	2	2	0.5	0.5
Asia	JFL	18.7308	877.072	2.94304	271	155	116	0.571956	0.428044	7	3	4	0.428571	0.571429
Latin America	LUQ	18.3262	1234.36	3.09144	109	57	52	0.522936	0.477064	6	4	2	0.666667	0.333333
Asia	Palanan	17.4402	1102.32	3.04231	295	167	128	0.566102	0.433898	9	5	4	0.555556	0.444444
Latin America	BCI	9.1543	1510.51	3.17912	237	160	77	0.675105	0.324895	32	18	14	0.5625	0.4375
Asia	Pasoh	2.982	958.858	2.98175	762	454	308	0.595801	0.404199	28	14	14	0.5	0.5
Latin America	Yasuni	0.6859	1345.8	3.12898	892	501	391	0.561659	0.438341	104	57	47	0.548077	0.451923
Africa	Rabi	2.2228	845.337	2.92703	266	119	147	0.447368	0.552632	39	18	21	0.461538	0.538462
Oceania	WANANG	5.25	1745.8	3.24199	435	234	201	0.537931	0.462069	22	10	12	0.454545	0.545455

## Sheet: Fig. 5
Continent	site	N.global	N.global.log	noleg.total	neg.no.leg	pos.no.leg	neg.no.leg	Non-legumes	N-fixing leg.total	neg.leg	pos.leg	neg.no.leg	N-fixing legumes	N-fixing legumes
Asia	Gutianshan	680.186	2.83263	145	80	65	0.551724	0.448276	3	2	1	0.666667	0.333333	0.333333
Asia	Dinghushan	1164.34	3.06608	150	68	82	0.453333	0.546667	5	3	2	0.6	0.4	0.4
Asia	TPK	733.982	2.86569	139	67	72	0.482014	0.517986	3	2	1	0.666667	0.333333	0.333333
Asia	JFL	877.072	2.94304	271	144	127	0.531365	0.468635	7	4	3	0.571429	0.428571	0.428571
Latin America	LUQ	1234.36	3.09144	109	51	58	0.46789	0.53211	5	2	3	0.4	0.6	0.6
Asia	Palanan	1102.32	3.04231	295	142	153	0.481356	0.518644	6	3	3	0.5	0.5	0.5
Latin America	BCI	1510.51	3.17912	237	94	143	0.396624	0.603376	28	9	19	0.321429	0.678571	0.678571
Asia	Pasoh	958.858	2.98175	762	368	394	0.48294	0.51706	10	5	5	0.5	0.5	0.5
Latin America	Yasuni	1345.8	3.12898	899	442	457	0.491657	0.508343	74	32	42	0.432432	0.567568	0.567568
Oceania	WANANG	1745.8	3.24199	435	197	238	0.452874	0.547126	7	3	4	0.428571	0.571429	0.571429
Africa	Rabi	845.337	2.92703	266	110	156	0.413534	0.586466	4	1	3	0.25	0.75
